# Supplementary material for: Outcome Measures of Open versus Minimally Invasive Surgery for Thoracolumbar Spinal Traumatic Fractures: A Systematic Review and Meta-Analysis
Source: J Clin Med. 2024 Sep 19;13(18):5558. doi: 10.3390/jcm13185558 (PMC11433229; doi:10.3390/jcm13185558)
Supplement: Supplementary file 1 [file jcm-13-05558-s001.zip]

Archive with 2 entries (2 files):
- jcm-3059343 - Authorship Change Form.pdf
- PRISMA Checklist.pdf
